# Supplementary material for: Concept of Normativity in Multi-Omics Analysis of Axon Regeneration
Source: Biomolecules. 2024 Jun 21;14(7):735. doi: 10.3390/biom14070735 (PMC11274927; doi:10.3390/biom14070735)
Supplement: Supplementary file 1 [file biomolecules-14-00735-s001.zip]

Archive with 1 entries (1 files):
- biomolecules-3015664-supplementary.pdf
